# Supplementary material for: JAK2 Unmutated Polycythaemia—Real-World Data of 10 Years from a Tertiary Reference Hospital
Source: J Clin Med. 2022 Jun 13;11(12):3393. doi: 10.3390/jcm11123393 (PMC9225037; doi:10.3390/jcm11123393)
Supplement: Supplementary file 1 [file jcm-11-03393-s001.zip]

Archive with 1 entries (1 files):
- jcm-1750073-supplementary.pdf
